# Supplementary material for: Prevalence of Drugs of Abuse and Cognitive Enhancer Consumption Monitored in Grab Samples and Composite Wastewater via Orbitrap Mass Spectrometry Analysis
Source: Molecules. 2024 Aug 15;29(16):3870. doi: 10.3390/molecules29163870 (PMC11357585; doi:10.3390/molecules29163870)
Supplement: Supplementary file 1 [file molecules-29-03870-s001.zip]

Archive with 1 entries (1 files):
- molecules-3122647-supplementary.pdf
